# Supplementary material for: Characterization and Degradation Pathways of Microbacterium resistens MZT7, A Novel 17β-Estradiol-Degrading Bacterium
Source: Int J Environ Res Public Health. 2022 Sep 5;19(17):11097. doi: 10.3390/ijerph191711097 (PMC9518027; doi:10.3390/ijerph191711097)
Supplement: Supplementary file 1 [file ijerph-19-11097-s001.zip]

Archive with 1 entries (1 files):
- ijerph-1851456-supplementary.pdf
